# Supplementary material for: Conserved interactions with stromal and immune cells coordinate de novo B cell lymphopoiesis in fetal intestines
Source: JCI Insight. 2025 Sep 2;10(19):e192550. doi: 10.1172/jci.insight.192550 (PMC12513481; doi:10.1172/jci.insight.192550)
Supplement: Supplemental table 1 [file jciinsight-10-192550-s197.xlsx]

## Sheet: Sheet1
	Target	Clone	Fluorophore	Manufacturer	Cat
	Flow Cytometry
	B220	RA3-682	BUV805	Invitrogen	368-0452-82
	NKp46	29A1.4	SB645	Invitrogen	64-3351-82
	CD196 (CCR6)	29-2L17	BV785	Biolegend	129823
	CD3	145-2C11	FITC	Biolegend	100306
	CD8	53-5.8	FITC	Biolegend	140404
	Ly6g	1A8	FITC	Biolegend	127606
	Ly6c	HK1.4	FITC	Biolegend	128006
	NK1.1	PK136	FITC	Biolegend	108706
	CD45	H130	AF532	Invitrogen	58-0459-42
	CD19	6D5	PerCP	Biolegend	115532
	Flt3 (CD135)	A2510	PE	Biolegend	135306
	IgM	heavy chain	AF594	Invitrogen	A-21044
	IL7R	A7R34	PE-Cy7	Biolegend	135014
	a4b7	PATK32	APC	Biolegend	120608
	CD4	GK1.5	AF700	Biolegend	100430
	Live/Dead		Zombie NIR	Biolegend	423105
	CD117 (Kit)	ACK2	APCeF780	Invitrogen	47-1172-82
	CD5	53-7.3	BUV615	BD	751298
	CD103	M290	BUV737	BD	741739
	CD20	QA18A73	BV421	Biolegend	161411
	CD23	B3B4	PacBlue	Biolegend	101616
	Live/Dead Aqua		Aqua	Invitrogen	L34957
	CD69	J43	SB645	Invitrogen	64-0691-82
	IgD	11.26c.2a	BV711	Biolegend	11-26c.2a
	CD24	M1/69	PerCP-eF710	Invitrogen	46-0242-82
	LTBR	5G11	PE	Biolegend	134403
	PAX5	1H9	APC	Invitrogen	17-9918-80
	igM	1l41	Pe-Cy7	Invitrogen	25-5790-82
	CD43	S11	FITC	Biolegend	143204
	CD138	281-2	PerCP-Cy5.5	Biolegend	142510
	CD93	AA4.1	PE-Cy7	Biolegend	136506
	CD11b	MI/70	PE	Biolegend	101208
	CD22	HIB22	APC	Biolegend	302510
	CD19	6D5	APC/Fire750	Biolegend	115558
	Immunofluorescence
	anti-mouse B220		FITC	Invitrogen	11-0452-85
	anti-mouse LYVE1		N/A	Abcam	ab33682
	anti-mouse RORYT		N/A	Invitrogen	14-6988-82
	anti-rabbit		AF555	Invitrogen	A-31572
	anti-rat		AF647	Invitrogen	A48265
