# Supplementary material for: Conserved interactions with stromal and immune cells coordinate de novo B cell lymphopoiesis in fetal intestines
Source: JCI Insight. 2025 Sep 2;10(19):e192550. doi: 10.1172/jci.insight.192550 (PMC12513481; doi:10.1172/jci.insight.192550)
Supplement: Supporting data values [file jciinsight-10-192550-s198.xlsx]

## Sheet: KEY
Main
Figure 2
2D	Intestinal B cell counts
2F	Intestinal B cell residency MFI
2G	B220-CD31 colocalization
2H	CD19RAG-CD31 colocalization
Figure 4
4D	IL7R MFI B cells
4E	LTBR MFI Bcells
4G	LTI-Bcell interactions - mouse
4I	LTI-Bcell interactions - human
Figure 5
5C	LTI frequencies WT vs. KO - Intestine
5D	B220 frequencies WT vs. KO - Intestine
5E	B220+CD19+ frequencies WT vs. KO - Intestine
5H	B1a frequencies
5J	Distance LTI B cell
Supplement
Supp Figure 2
S2B	Intestine B220 frequencies - WT E16.5 E18.5
S2C	Intestine B cell subset frequencies - WT E16.5 E18.5
Supp Figure 3
S3B	Liver B220 frequencies - WT E16.5 E18.5
S3C	Liver B cell subset frequencies - WT E16.5 E18.5
Supp Figure 5
S5C	Rag2 expression IF
Supp Figure 6
S6B	Intestine RORyt MFI - WT vs KO
S6D	Intestine B cell subset frequencies - WT vs. KO
Supp Figure 7
S7B	Liver B cell subset frequencies - WT vs. KO
S7C	LYVE1 distance - WT vs. KO

## Sheet: Fig 2D
	SI - WT
CLP	853	2611	1067
Pre-pro B	285	341	215
pro B	473	876	282
pre B	114	482	101
Immature	119	54	20
Mature	73	22	20

## Sheet: Fig 2F
file	B cells|BUV615-A___CD5|median	B cells|BUV737-A___CD103|median	B cells|Super Bright 645-A___CD69|median
Liver 1	0.781689	0.289661	0.726137
Liver 2	1.04027	0.296275	0.859064
Liver 3	1.38085	0.458961	1.32728
Liver 4	0.453986	0.585386	0.3668
Liver 5	0.529754	0.653681	0.43468
Liver 6	0.519582	0.664268	0.423263
SI 1	0.718863	0.135572	0.796899
SI 2	2.43236	0.38886	3.13998
SI 3	1.42979	0.262547	1.53494
SI 4	1.74391	0.579989	1.47592
SI 5	2.36085	0.78612	1.66399
SI 6	2.34217	0.826391	1.58926

## Sheet: Fig 2G
Intravascular	Extravascular
30.5556	69.4444
33.3333	66.6667
25	75
0	100
33.3333	66.6667

## Sheet: Fig 2H
Intravascular	Extravascular
33	67
12.5	87.5
40	60
33.3	66.7
33.3	66.7

## Sheet: Fig 4C
	Liver			Intestines
CLP	25817	9764	11820	38834	30314	36032
Pre-pro B	10168	8992	8586	29844	24587	21546
Pro B	7782	7088	8469	7518	5032	7924
Pre B	4011	5377	4461	3282	2759	3700
Immature	9368	964	8190	8530	8035	9985
Mature	12664	2919	13368	9877	8873	11149

## Sheet: Fig 4D
	Liver			Intestines
CLP	8045	10842	11176	4860	9969	9536
Pre-pro B	5391	8751	6877	11285	8600	10515
Pro B	3167	3532	5620	7515	12695	18502
Pre B	1171	-17.5	-779	6010	6572	10237
Immature	2053	317	-2536	6553	8089	7050
Mature	2041	2859	2105	5468		9916

## Sheet: Fig 4G
Mouse LTI-B cell
26.4706
33.3333
28.5714
44.4444

## Sheet: Fig 4I
Human KTI-B cell
50
66.67
62.5
60

## Sheet: Fig 5C
WT	KO
3.77	0.0851
4.51	0.0337
3.63	0.116
1.91	0.0538

[truncated: 14 more sheets: Fig 5D, Fig 5E, Fig 5F, Fig 5H, Fig 5J, Fig S2B, Fig S2C, Fig S3B, Fig S3C, FigS5C, Fig S6B, Fig S6D, Fig S7B, Fig S7C]
